# Supplementary material for: Dietary pH Enhancement Improves Metabolic Outcomes in Diet-Induced Obese Male and Female Mice: Effects of Beef vs. Casein Proteins
Source: Nutrients. 2022 Jun 22;14(13):2583. doi: 10.3390/nu14132583 (PMC9268221; doi:10.3390/nu14132583)
Supplement: Supplementary file 1 [file nutrients-14-02583-s001.zip]

Archive with 5 entries (5 files):
- Supplementary Table S1_Diet Composition and Diet pH.pdf
- Supplementary Table S2A_Male Weekly Body Weights.pdf
- Supplementary Table S2B_Female Weekly Body Weights.pdf
- Supplementary Table S3A_Male GTT stats of each time point.pdf
- Supplementary Table S3B_Female GTT stats of each time point.pdf
